# Supplementary material for: Human umbilical cord mesenchymal stem cells ameliorate colon inflammation via modulation of gut microbiota-SCFAs-immune axis
Source: Stem Cell Res Ther. 2023 Sep 25;14:271. doi: 10.1186/s13287-023-03471-9 (PMC10521524; doi:10.1186/s13287-023-03471-9)
Supplement: Supplementary file 2 — Additional file 2. The original Ct value data of the target genes in cytokine microarray. [file 13287_2023_3471_MOESM2_ESM.xlsx]

## Sheet: 原始数据
Sample Name	Target Gene	Ct	Internal reference	Fold							Sample Name	Reference Gene	Ct	Internal Reference
M1	ACTB	18.1589	18.7486	1.50492							M1	ACTB	18.1589	18.7486
M1	Aimp1	23.1648	18.7486	0.0468344							M1	GAPDH	19.3382
M1	ccl1	28.8442	18.7486	0.000913926							M2	ACTB	18.0884	18.7124
M1	ccl11	26.477	18.7486	0.00471516							M2	GAPDH	19.3364
M1	ccl12	24.6372	18.7486	0.0168783							M3	ACTB	19.7504	20.0079
M1	ccl17	30.3843	18.7486	0.000314256							M3	GAPDH	20.2654
M1	ccl19	25.8614	18.7486	0.00722497							M4	ACTB	18.3142	18.939
M1	ccl2	24.0642	18.7486	0.0251098							M4	GAPDH	19.5638
M1	ccl20	24.1647	18.7486	0.0234188							M6	ACTB	18.5547	19.0831
M1	ccl22	28.3076	18.7486	0.00132564							M6	GAPDH	19.6114
M1	ccl24	30.6756	18.7486	0.000256801							M7	ACTB	18.4141	18.8553
M1	ccl3	26.8118	18.7486	0.00373876							M7	GAPDH	19.2965
M1	ccl4	24.6263	18.7486	0.0170068							P1	ACTB	18.8659	19.1815
M1	ccl5	21.3876	18.7486	0.160532							P1	GAPDH	19.4971
M1	ccl6	21.4794	18.7486	0.150641							P2	ACTB	18.1805	18.8452
M1	ccl7	24.5061	18.7486	0.0184841							P2	GAPDH	19.5098
M1	ccl8	21.3861	18.7486	0.160702							P3	ACTB	18.1659	18.6443
M1	ccl9	24.2669	18.7486	0.0218175							P3	GAPDH	19.1228
M1	cx3cl1	24.7834	18.7486	0.0152523							P5	ACTB	18.8216	19.0675
M1	cxcl1	26.7809	18.7486	0.00381973							P5	GAPDH	19.3135
M1	cxcl10	23.5738	18.7486	0.0352745							P6	ACTB	19.6571	20.0206
M1	cxcl11	Undetermined	18.7486	#VALUE!							P6	GAPDH	20.3842
M1	cxcl12	23.5986	18.7486	0.0346728							P9	ACTB	18.9325	19.1321
M1	cxcl13	23.7571	18.7486	0.0310657							P9	GAPDH	19.3317
M1	cxcl15	38.0073	18.7486	1.59415e-06
M1	cxcl5	25.4521	18.7486	0.0095945
M1	cxcl9	20.9682	18.7486	0.214701
M1	GAPDH	19.3382	18.7486	0.664486
M1	IFN-Y	26.4491	18.7486	0.0048075
M1	IL-10	29.4853	18.7486	0.000586022
M1	IL10ra	27.5257	18.7486	0.00227939
M1	IL10rb	23.21	18.7486	0.0453906
M1	IL-12(P40)	29.6969	18.7486	0.000506077
M1	IL12a	30.5478	18.7486	0.000280593
M1	IL-13	34.1189	18.7486	2.36079e-05
M1	IL-15	24.7588	18.7486	0.0155143
M1	IL-17A	34.1063	18.7486	2.38153e-05
M1	IL17B	32.241	18.7486	8.67687e-05
M1	IL17c	30.9899	18.7486	0.000206532
M1	IL-1a	28.997	18.7486	0.000822094
M1	IL-1b	24.5403	18.7486	0.018051
M1	IL-2	31.8776	18.7486	0.000111629
M1	IL-21	29.1728	18.7486	0.000727741
M1	IL-22	30.5562	18.7486	0.00027896
M1	IL-4	31.8927	18.7486	0.000110465
M1	IL-5	35.3927	18.7486	9.76364e-06
M1	IL-6	31.3804	18.7486	0.000157553
M1	IL-7	26.5122	18.7486	0.00460177
M1	IL-9	Undetermined	18.7486	#VALUE!
M1	MIP-2	28.3539	18.7486	0.0012838
M1	TGF-b	25.5937	18.7486	0.00869756
M1	TNF-a	26.089	18.7486	0.00617035
M2	ACTB	18.0884	18.7124	1.54117
M2	Aimp1	23.3591	18.7124	0.0399223
M2	ccl1	29.5214	18.7124	0.000557397
M2	ccl11	23.6071	18.7124	0.0336169
M2	ccl12	24.2049	18.7124	0.0222118
M2	ccl17	29.8101	18.7124	0.000456298
M2	ccl19	24.4298	18.7124	0.0190057
M2	ccl2	21.2691	18.7124	0.16996
M2	ccl20	24.9581	18.7124	0.0131779
M2	ccl22	28.3109	18.7124	0.00128995
M2	ccl24	30.1929	18.7124	0.000349972
M2	ccl3	26.704	18.7124	0.00392916
M2	ccl4	24.2609	18.7124	0.0213663
M2	ccl5	22.0089	18.7124	0.101775
M2	ccl6	22.7917	18.7124	0.0591557
M2	ccl7	23.1491	18.7124	0.0461761
M2	ccl8	22.0304	18.7124	0.100276
M2	ccl9	23.4813	18.7124	0.0366796
M2	cx3cl1	25.2254	18.7124	0.0109494
M2	cxcl1	23.5514	18.7124	0.0349394
M2	cxcl10	22.4098	18.7124	0.0770833
M2	cxcl11	Undetermined	18.7124	#VALUE!
M2	cxcl12	22.9791	18.7124	0.0519521
M2	cxcl13	21.9661	18.7124	0.104846
M2	cxcl15	33.7469	18.7124	2.97974e-05
M2	cxcl5	21.5852	18.7124	0.136521
M2	cxcl9	20.7462	18.7124	0.244211
M2	GAPDH	19.3364	18.7124	0.648858
M2	IFN-Y	27.1736	18.7124	0.00283746
M2	IL-10	29.3969	18.7124	0.000607627
M2	IL10ra	26.6892	18.7124	0.00396946
M2	IL10rb	23.1797	18.7124	0.0452077
M2	IL-12(P40)	29.3793	18.7124	0.000615085
M2	IL12a	28.9788	18.7124	0.000811907
M2	IL-13	32.9858	18.7124	5.04992e-05
M2	IL-15	24.8908	18.7124	0.0138081
M2	IL-17A	29.2308	18.7124	0.000681786
M2	IL17B	31.3996	18.7124	0.000151628
M2	IL17c	31.1895	18.7124	0.000175394
M2	IL-1a	26.136	18.7124	0.00582487
M2	IL-1b	22.6333	18.7124	0.0660249
M2	IL-2	30.5199	18.7124	0.000278983
M2	IL-21	30.78	18.7124	0.000232971
M2	IL-22	29.4213	18.7124	0.000597455
M2	IL-4	30.9465	18.7124	0.000207571
M2	IL-5	Undetermined	18.7124	#VALUE!
M2	IL-6	24.1731	18.7124	0.022708
M2	IL-7	26.4264	18.7124	0.00476276
M2	IL-9	36.4852	18.7124	4.4655e-06
M2	MIP-2	25.1267	18.7124	0.011725
M2	TGF-b	25.0915	18.7124	0.012014
M2	TNF-a	26.6953	18.7124	0.00395287
M3	ACTB	19.7504	20.0079	1.19539
M3	Aimp1	23.9426	20.0079	0.0653917
M3	ccl1	29.6241	20.0079	0.0012742
M3	ccl11	27.7378	20.0079	0.00471052
M3	ccl12	25.0884	20.0079	0.0295544
M3	ccl17	31.5951	20.0079	0.000325017
M3	ccl19	28.8469	20.0079	0.00218367
M3	ccl2	24.8304	20.0079	0.0353403
M3	ccl20	26.6207	20.0079	0.0102177
M3	ccl22	30.3467	20.0079	0.00077215
M3	ccl24	32.0186	20.0079	0.000242326
M3	ccl3	28.0448	20.0079	0.00380761
M3	ccl4	25.1762	20.0079	0.0278089
M3	ccl5	21.3587	20.0079	0.392056
M3	ccl6	22.3964	20.0079	0.190977
M3	ccl7	23.9335	20.0079	0.0658087
M3	ccl8	21.6214	20.0079	0.32681
M3	ccl9	25.5713	20.0079	0.0211471
M3	cx3cl1	26.233	20.0079	0.0133671
M3	cxcl1	29.2353	20.0079	0.00166827
M3	cxcl10	24.6433	20.0079	0.040234
M3	cxcl11	37.4827	20.0079	5.48958e-06
M3	cxcl12	25.2386	20.0079	0.0266314
M3	cxcl13	25.5696	20.0079	0.0211713
M3	cxcl15	37.3698	20.0079	5.93665e-06
M3	cxcl5	29.3605	20.0079	0.00152963
M3	cxcl9	22.3698	20.0079	0.194532
M3	GAPDH	20.2654	20.0079	0.836548
M3	IFN-Y	28.0328	20.0079	0.00383942
M3	IL-10	30.621	20.0079	0.00063844
M3	IL10ra	29.1822	20.0079	0.0017308
M3	IL10rb	24.7586	20.0079	0.0371447
M3	IL-12(P40)	31.0196	20.0079	0.000484324
M3	IL12a	31.0805	20.0079	0.000464319
M3	IL-13	34.8501	20.0079	3.40447e-05
M3	IL-15	25.3352	20.0079	0.0249071
M3	IL-17A	Undetermined	20.0079	#VALUE!
M3	IL17B	33.0424	20.0079	0.000119185
M3	IL17c	33.2643	20.0079	0.000102196
M3	IL-1a	31.5684	20.0079	0.000331077
M3	IL-1b	27.388	20.0079	0.00600283
M3	IL-2	32.9313	20.0079	0.000128722
M3	IL-21	30.9403	20.0079	0.00051171
M3	IL-22	Undetermined	20.0079	#VALUE!
M3	IL-4	34.3281	20.0079	4.88854e-05
M3	IL-5	Undetermined	20.0079	#VALUE!
M3	IL-6	32.6086	20.0079	0.000160988
M3	IL-7	27.0973	20.0079	0.00734292
M3	IL-9	35.4129	20.0079	2.30481e-05
M3	MIP-2	31.346	20.0079	0.000386263
M3	TGF-b	27.5101	20.0079	0.00551583
M3	TNF-a	28.2543	20.0079	0.00329293
M4	ACTB	18.3142	18.939	1.54204
M4	Aimp1	23.3542	18.939	0.0468695
M4	ccl1	28.1888	18.939	0.0016426
M4	ccl11	26.1652	18.939	0.00667895
M4	ccl12	23.589	18.939	0.0398292
M4	ccl17	30.0497	18.939	0.000452219
M4	ccl19	25.4027	18.939	0.0113301
M4	ccl2	23.4763	18.939	0.0430658
M4	ccl20	25.1708	18.939	0.0133059
M4	ccl22	28.3696	18.939	0.00144914
M4	ccl24	30.5918	18.939	0.000310564
M4	ccl3	26.6988	18.939	0.0046139
M4	ccl4	23.9617	18.939	0.0307619
M4	ccl5	20.8804	18.939	0.260357
M4	ccl6	21.9303	18.939	0.125759
M4	ccl7	23.2008	18.939	0.0521289
M4	ccl8	21.8038	18.939	0.137282
M4	ccl9	24.8244	18.939	0.0169167
M4	cx3cl1	25.2023	18.939	0.013018
M4	cxcl1	29.3101	18.939	0.000755071
M4	cxcl10	23.1334	18.939	0.0546215
M4	cxcl11	36.9666	18.939	3.74241e-06
M4	cxcl12	24.211	18.939	0.0258803
M4	cxcl13	24.0077	18.939	0.0297974
M4	cxcl15	32.6872	18.939	7.26751e-05
M4	cxcl5	28.8799	18.939	0.00101737
M4	cxcl9	21.1746	18.939	0.212333
M4	GAPDH	19.5638	18.939	0.648491
M4	IFN-Y	26.9789	18.939	0.00379973
M4	IL-10	28.9721	18.939	0.000954437
M4	IL10ra	27.4829	18.939	0.00267943
M4	IL10rb	23.4996	18.939	0.0423757
M4	IL-12(P40)	29.2601	18.939	0.000781682
M4	IL12a	29.9046	18.939	0.000500062
M4	IL-13	33.5358	18.939	4.0358e-05
M4	IL-15	24.7312	18.939	0.0180454
M4	IL-17A	34.0131	18.939	2.89899e-05
M4	IL17B	32.6772	18.939	7.31774e-05
M4	IL17c	32.799	18.939	6.72548e-05
M4	IL-1a	30.1443	18.939	0.000423516
M4	IL-1b	25.7462	18.939	0.00892939
M4	IL-2	32.5654	18.939	7.90746e-05
M4	IL-21	28.9732	18.939	0.000953686
M4	IL-22	34.8816	18.939	1.58776e-05
M4	IL-4	32.9495	18.939	6.05914e-05
M4	IL-5	35.2935	18.939	1.19342e-05
M4	IL-6	31.3767	18.939	0.000180256
M4	IL-7	26.7668	18.939	0.00440155
M4	IL-9	31.9243	18.939	0.000123319
M4	MIP-2	31.0577	18.939	0.000224858
M4	TGF-b	25.6996	18.939	0.0092226
M4	TNF-a	27.0994	18.939	0.00349534
M6	ACTB	18.5547	19.0831	1.44226
M6	Aimp1	23.4206	19.0831	0.0494635
M6	ccl1	27.9505	19.0831	0.00214114
M6	ccl11	26.7327	19.0831	0.00498007
M6	ccl12	24.3099	19.0831	0.0267041
M6	ccl17	30.9244	19.0831	0.000272532
M6	ccl19	27.0786	19.0831	0.00391836
M6	ccl2	23.2932	19.0831	0.0540292
M6	ccl20	25.1958	19.0831	0.0144504
M6	ccl22	28.3946	19.0831	0.00157382
M6	ccl24	31.1142	19.0831	0.000238934
M6	ccl3	26.7274	19.0831	0.00499853
M6	ccl4	24.1111	19.0831	0.0306484
M6	ccl5	20.8722	19.0831	0.28934
M6	ccl6	21.9779	19.0831	0.13445
M6	ccl7	23.2216	19.0831	0.0567763
M6	ccl8	22.2086	19.0831	0.114587
M6	ccl9	25.1364	19.0831	0.0150582
M6	cx3cl1	24.755	19.0831	0.0196149
M6	cxcl1	27.9907	19.0831	0.00208224
M6	cxcl10	22.8428	19.0831	0.0738241
M6	cxcl11	Undetermined	19.0831	#VALUE!
M6	cxcl12	24.4294	19.0831	0.0245799
M6	cxcl13	24.7304	19.0831	0.0199514
M6	cxcl15	34.9657	19.0831	1.65515e-05
M6	cxcl5	27.6819	19.0831	0.00257933
M6	cxcl9	20.5832	19.0831	0.35352
M6	GAPDH	19.6114	19.0831	0.693356
M6	IFN-Y	26.4106	19.0831	0.00622565
M6	IL-10	29.2302	19.0831	0.000881856
M6	IL10ra	27.6957	19.0831	0.00255476
M6	IL10rb	23.5795	19.0831	0.0443047
M6	IL-12(P40)	30.0326	19.0831	0.000505674
M6	IL12a	30.5121	19.0831	0.000362673
M6	IL-13	35.5405	19.0831	1.11125e-05
M6	IL-15	24.9142	19.0831	0.0175649
M6	IL-17A	34.3577	19.0831	2.52279e-05
M6	IL17B	32.9015	19.0831	6.92214e-05
M6	IL17c	31.8161	19.0831	0.000146881
M6	IL-1a	29.9381	19.0831	0.0005399
M6	IL-1b	25.1774	19.0831	0.0146358
M6	IL-2	32.6343	19.0831	8.33063e-05
M6	IL-21	28.9728	19.0831	0.00105413
M6	IL-22	32.2059	19.0831	0.00011211
M6	IL-4	32.7546	19.0831	7.66386e-05
M6	IL-5	Undetermined	19.0831	#VALUE!
M6	IL-6	31.557	19.0831	0.000175776
M6	IL-7	26.8865	19.0831	0.0044765
M6	IL-9	39.7655	19.0831	5.94268e-07
M6	MIP-2	29.8503	19.0831	0.000573785
M6	TGF-b	25.8129	19.0831	0.00942137
M6	TNF-a	26.7971	19.0831	0.0047625
M7	ACTB	18.4141	18.8553	1.35774
M7	Aimp1	23.3006	18.8553	0.0459017
M7	ccl1	29.1106	18.8553	0.000818186
M7	ccl11	26.7118	18.8553	0.00431465
M7	ccl12	25.4904	18.8553	0.010061
M7	ccl17	30.1984	18.8553	0.000384935
M7	ccl19	27.7951	18.8553	0.00203632
M7	ccl2	24.645	18.8553	0.0180772
M7	ccl20	25.4247	18.8553	0.0105296
M7	ccl22	27.9777	18.8553	0.00179424
M7	ccl24	30.017	18.8553	0.000436507
M7	ccl3	27.4991	18.8553	0.0025001
M7	ccl4	25.3041	18.8553	0.0114479
M7	ccl5	20.7715	18.8553	0.264957
M7	ccl6	21.8594	18.8553	0.124641
M7	ccl7	24.2747	18.8553	0.0233668
M7	ccl8	21.9062	18.8553	0.120662
M7	ccl9	24.9305	18.8553	0.0148311
M7	cx3cl1	24.6231	18.8553	0.0183531
M7	cxcl1	28.4131	18.8553	0.00132682
M7	cxcl10	24.2991	18.8553	0.0229745
M7	cxcl11	Undetermined	18.8553	#VALUE!
M7	cxcl12	23.8961	18.8553	0.0303777
M7	cxcl13	25.0545	18.8553	0.0136093
M7	cxcl15	35.1335	18.8553	1.25829e-05
M7	cxcl5	27.7445	18.8553	0.00210906
M7	cxcl9	21.3627	18.8553	0.175874
M7	GAPDH	19.2965	18.8553	0.736519
M7	IFN-Y	31.2465	18.8553	0.000186156
M7	IL-10	30.243	18.8553	0.000373203
M7	IL10ra	27.8682	18.8553	0.00193571
M7	IL10rb	23.49	18.8553	0.0402547
M7	IL-12(P40)	29.889	18.8553	0.000476999
M7	IL12a	30.425	18.8553	0.000328968
M7	IL-13	34.3322	18.8553	2.19267e-05
M7	IL-15	24.8447	18.8553	0.0157398
M7	IL-17A	38.7263	18.8553	1.04288e-06
M7	IL17B	33.2331	18.8553	4.69721e-05
M7	IL17c	31.7999	18.8553	0.000126846
M7	IL-1a	30.3198	18.8553	0.000353861
M7	IL-1b	25.4653	18.8553	0.0102375
M7	IL-2	32.9103	18.8553	5.87502e-05
M7	IL-21	29.9465	18.8553	0.000458377
M7	IL-22	32.3534	18.8553	8.64307e-05
M7	IL-4	32.809	18.8553	6.30246e-05
M7	IL-5	Undetermined	18.8553	#VALUE!
M7	IL-6	32.7189	18.8553	6.70863e-05
M7	IL-7	26.3309	18.8553	0.00561839
M7	IL-9	35.0168	18.8553	1.36425e-05
M7	MIP-2	30.0186	18.8553	0.000436023
M7	TGF-b	25.7784	18.8553	0.00824015
M7	TNF-a	26.5202	18.8553	0.00492767
P1	ACTB	18.8659	19.1815	1.24452
P1	Aimp1	24.0476	19.1815	0.0342896
P1	ccl1	31.5282	19.1815	0.000191987
P1	ccl11	24.9322	19.1815	0.0185728
P1	ccl12	26.0123	19.1815	0.00878472
P1	ccl17	31.1667	19.1815	0.000246669
P1	ccl19	26.9056	19.1815	0.00472965
P1	ccl2	24.9317	19.1815	0.0185791
P1	ccl20	26.9505	19.1815	0.00458454
P1	ccl22	29.3951	19.1815	0.000842201
P1	ccl24	30.7581	19.1815	0.000327421
P1	ccl3	26.3399	19.1815	0.00700029
P1	ccl4	24.757	19.1815	0.0209708
P1	ccl5	22.3399	19.1815	0.112008
P1	ccl6	22.608	19.1815	0.0930079
P1	ccl7	25.2362	19.1815	0.0150442
P1	ccl8	22.6146	19.1815	0.0925862
P1	ccl9	23.1649	19.1815	0.0632239
P1	cx3cl1	25.5453	19.1815	0.0121428
P1	cxcl1	26.3269	19.1815	0.0070636
P1	cxcl10	25.4308	19.1815	0.0131454
P1	cxcl11	Undetermined	19.1815	#VALUE!
P1	cxcl12	23.5822	19.1815	0.0473445
P1	cxcl13	22.747	19.1815	0.0844644
P1	cxcl15	35.9734	19.1815	8.81321e-06
P1	cxcl5	23.6686	19.1815	0.0445924
P1	cxcl9	23.4823	19.1815	0.0507373
P1	GAPDH	19.4971	19.1815	0.803523
P1	IFN-Y	29.1284	19.1815	0.00101317
P1	IL-10	30.6749	19.1815	0.000346859
P1	IL10ra	27.826	19.1815	0.00249903
P1	IL10rb	23.1997	19.1815	0.0617182
P1	IL-12(P40)	30.3566	19.1815	0.000432484
P1	IL12a	30.134	19.1815	0.000504642
P1	IL-13	35.8271	19.1815	9.75375e-06
P1	IL-15	24.7217	19.1815	0.0214897
P1	IL-17A	31.5519	19.1815	0.000188867
P1	IL17B	31.4203	19.1815	0.000206905
P1	IL17c	31.857	19.1815	0.000152864
P1	IL-1a	27.3549	19.1815	0.00346403
P1	IL-1b	24.3881	19.1815	0.0270804
P1	IL-2	32.1697	19.1815	0.000123077
P1	IL-21	32.7988	19.1815	7.95792e-05
P1	IL-22	32.9968	19.1815	6.93752e-05
P1	IL-4	33.0768	19.1815	6.56288e-05
P1	IL-5	Undetermined	19.1815	#VALUE!
P1	IL-6	27.444	19.1815	0.00325656
P1	IL-7	25.9542	19.1815	0.00914564
P1	IL-9	Undetermined	19.1815	#VALUE!
P1	MIP-2	25.9664	19.1815	0.00906869
P1	TGF-b	26.2282	19.1815	0.00756397
P1	TNF-a	27.9703	19.1815	0.00226109
P2	ACTB	18.1805	18.8452	1.58515
P2	Aimp1	23.0376	18.8452	0.0546964
P2	ccl1	29.0505	18.8452	0.000846984
P2	ccl11	24.964	18.8452	0.0143901
P2	ccl12	25.1834	18.8452	0.0123594
P2	ccl17	29.6179	18.8452	0.000571604
P2	ccl19	25.6686	18.8452	0.00882953
P2	ccl2	23.3208	18.8452	0.0449457
P2	ccl20	23.4916	18.8452	0.0399288
P2	ccl22	28.6285	18.8452	0.0011348
P2	ccl24	33.8659	18.8452	3.00831e-05
P2	ccl3	25.9421	18.8452	0.00730472
P2	ccl4	24.3082	18.8452	0.0226711
P2	ccl5	22.2485	18.8452	0.0945108
P2	ccl6	22.5028	18.8452	0.0792382
P2	ccl7	23.3795	18.8452	0.0431564
P2	ccl8	22.1812	18.8452	0.0990291
P2	ccl9	24.1728	18.8452	0.0249016
P2	cx3cl1	25.9431	18.8452	0.00729953
P2	cxcl1	24.7184	18.8452	0.0170596
P2	cxcl10	23.9695	18.8452	0.0286696
P2	cxcl11	33.742	18.8452	3.27789e-05
P2	cxcl12	23.5391	18.8452	0.038635
P2	cxcl13	21.5138	18.8452	0.157275
P2	cxcl15	34.0014	18.8452	2.73848e-05
P2	cxcl5	21.5701	18.8452	0.151261
P2	cxcl9	21.7623	18.8452	0.13239
P2	GAPDH	19.5098	18.8452	0.630853
P2	IFN-Y	28.1011	18.8452	0.00163559
P2	IL-10	30.4992	18.8452	0.000310302
P2	IL10ra	27.9516	18.8452	0.00181425
P2	IL10rb	23.3588	18.8452	0.0437796
P2	IL-12(P40)	30.0752	18.8452	0.000416325
P2	IL12a	29.1907	18.8452	0.000768585
P2	IL-13	35.7787	18.8452	7.98918e-06
P2	IL-15	25.3347	18.8452	0.0111289
P2	IL-17A	30.9781	18.8452	0.000222647
P2	IL17B	33.6552	18.8452	3.48124e-05
P2	IL17c	29.787	18.8452	0.000508379
P2	IL-1a	24.9955	18.8452	0.0140788
P2	IL-1b	22.6942	18.8452	0.0693933
P2	IL-2	32.6514	18.8452	6.98084e-05
P2	IL-21	32.3541	18.8452	8.57818e-05
P2	IL-22	29.393	18.8452	0.000668002
P2	IL-4	35.9553	18.8452	7.06872e-06
P2	IL-5	31.7376	18.8452	0.000131524
P2	IL-6	27.9584	18.8452	0.00180564
P2	IL-7	26.2039	18.8452	0.00609251
P2	IL-9	Undetermined	18.8452	#VALUE!
P2	MIP-2	23.8104	18.8452	0.0320114
P2	TGF-b	25.9677	18.8452	0.00717624
P2	TNF-a	26.4091	18.8452	0.00528489
P3	ACTB	18.1659	18.6443	1.39326
P3	Aimp1	22.8795	18.6443	0.0531009
P3	ccl1	30.0274	18.6443	0.000374433
P3	ccl11	22.6205	18.6443	0.0635399
P3	ccl12	25.2303	18.6443	0.0104092
P3	ccl17	30.2962	18.6443	0.000310771
P3	ccl19	25.2821	18.6443	0.0100423
P3	ccl2	20.3595	18.6443	0.304577
P3	ccl20	26.1881	18.6443	0.00535931
P3	ccl22	29.2532	18.6443	0.000640339
P3	ccl24	30.7463	18.6443	0.000227484
P3	ccl3	24.2065	18.6443	0.0211648
P3	ccl4	22.8547	18.6443	0.0540221
P3	ccl5	21.1016	18.6443	0.182093
P3	ccl6	23.1511	18.6443	0.043988
P3	ccl7	23.4154	18.6443	0.0366237
P3	ccl8	22.3536	18.6443	0.0764535
P3	ccl9	23.2276	18.6443	0.0417152
P3	cx3cl1	25.8665	18.6443	0.00669749
P3	cxcl1	22.3921	18.6443	0.0744409
P3	cxcl10	21.9682	18.6443	0.0998666
P3	cxcl11	36.9947	18.6443	2.99218e-06
P3	cxcl12	23.0009	18.6443	0.0488154
P3	cxcl13	21.1509	18.6443	0.17598
P3	cxcl15	33.5625	18.6443	3.22983e-05
P3	cxcl5	20.5236	18.6443	0.271818
P3	cxcl9	19.8953	18.6443	0.420166
P3	GAPDH	19.1228	18.6443	0.717741
P3	IFN-Y	25.33	18.6443	0.00971437
P3	IL-10	28.8368	18.6443	0.000854629
P3	IL10ra	27.0261	18.6443	0.00299801
P3	IL10rb	23.3355	18.6443	0.0387103
P3	IL-12(P40)	30.2144	18.6443	0.000328899
P3	IL12a	28.2407	18.6443	0.00129185
P3	IL-13	34.91	18.6443	1.26928e-05
P3	IL-15	25.6709	18.6443	0.00767018
P3	IL-17A	28.0043	18.6443	0.00152188
P3	IL17B	31.4622	18.6443	0.000138499
P3	IL17c	30.1845	18.6443	0.000335786
P3	IL-1a	23.7318	18.6443	0.0294111
P3	IL-1b	21.34	18.6443	0.154363
P3	IL-2	31.6799	18.6443	0.0001191
P3	IL-21	31.2843	18.6443	0.000156674
P3	IL-22	28.5273	18.6443	0.00105908
P3	IL-4	32.8947	18.6443	5.1311e-05
P3	IL-5	Undetermined	18.6443	#VALUE!
P3	IL-6	23.2333	18.6443	0.0415524
P3	IL-7	26.852	18.6443	0.00338263
P3	IL-9	35.749	18.6443	7.0956e-06
P3	MIP-2	22.9394	18.6443	0.05094
P3	TGF-b	26.3776	18.6443	0.00469956
P3	TNF-a	25.8157	18.6443	0.00693743
P5	ACTB	18.8216	19.0675	1.1859
P5	Aimp1	23.2363	19.0675	0.0555992
P5	ccl1	30.8437	19.0675	0.000285119
P5	ccl11	24.2583	19.0675	0.0273792
P5	ccl12	25.3704	19.0675	0.0126662
P5	ccl17	30.1833	19.0675	0.000450617
P5	ccl19	25.8762	19.0675	0.00892033
P5	ccl2	22.1348	19.0675	0.119306
P5	ccl20	24.0892	19.0675	0.0307851
P5	ccl22	29.7012	19.0675	0.000629435
P5	ccl24	32.0309	19.0675	0.000125214
P5	ccl3	25.7342	19.0675	0.00984319
P5	ccl4	23.5931	19.0675	0.0434167
P5	ccl5	21.3035	19.0675	0.212284
P5	ccl6	23.0291	19.0675	0.0641898
P5	ccl7	23.827	19.0675	0.0369196
P5	ccl8	22.1927	19.0675	0.114611
P5	ccl9	23.9993	19.0675	0.0327648
P5	cx3cl1	26.0536	19.0675	0.00788833
P5	cxcl1	23.8107	19.0675	0.0373399
P5	cxcl10	23.9741	19.0675	0.0333409
P5	cxcl11	39.2139	19.0675	8.61685e-07
P5	cxcl12	23.3089	19.0675	0.0528713
P5	cxcl13	20.5901	19.0675	0.348078
P5	cxcl15	39.0403	19.0675	9.71858e-07
P5	cxcl5	22.0828	19.0675	0.123681
P5	cxcl9	21.9302	19.0675	0.137489
P5	GAPDH	19.3135	19.0675	0.843242
P5	IFN-Y	27.9889	19.0675	0.00206261
P5	IL-10	29.3708	19.0675	0.000791448
P5	IL10ra	28.1534	19.0675	0.00184022
P5	IL10rb	23.7092	19.0675	0.0400618
P5	IL-12(P40)	30.2241	19.0675	0.000438069
P5	IL12a	29.5915	19.0675	0.000679148
P5	IL-13	35.1243	19.0675	1.46702e-05
P5	IL-15	25.4471	19.0675	0.0120104
P5	IL-17A	30.3302	19.0675	0.000406997
P5	IL17B	33.0788	19.0675	6.05596e-05
P5	IL17c	30.6264	19.0675	0.000331474
P5	IL-1a	25.6539	19.0675	0.0104067
P5	IL-1b	22.9782	19.0675	0.0664906
P5	IL-2	32.5092	19.0675	8.98784e-05
P5	IL-21	31.572	19.0675	0.000172105
P5	IL-22	30.7916	19.0675	0.000295594
P5	IL-4	32.2232	19.0675	0.000109584
P5	IL-5	Undetermined	19.0675	#VALUE!
P5	IL-6	25.5651	19.0675	0.0110671
P5	IL-7	26.5846	19.0675	0.00545927
P5	IL-9	35.6395	19.0675	1.02644e-05
P5	MIP-2	24.3122	19.0675	0.026375
P5	TGF-b	26.1611	19.0675	0.00732203
P5	TNF-a	26.8475	19.0675	0.00454983
P6	ACTB	19.6571	20.0206	1.28659
P6	Aimp1	24.0366	20.0206	0.0618133
P6	ccl1	29.6409	20.0206	0.00127059
P6	ccl11	25.3925	20.0206	0.0241484
P6	ccl12	25.5107	20.0206	0.0222496
P6	ccl17	31.2505	20.0206	0.000416351
P6	ccl19	27.0899	20.0206	0.0074464
P6	ccl2	23.9051	20.0206	0.06771
P6	ccl20	24.8647	20.0206	0.0348164
P6	ccl22	29.6825	20.0206	0.00123452
P6	ccl24	31.9057	20.0206	0.000264389
P6	ccl3	28.1544	20.0206	0.0035602
P6	ccl4	25.8375	20.0206	0.0177402
P6	ccl5	22.0651	20.0206	0.242417
P6	ccl6	22.6096	20.0206	0.166202
P6	ccl7	24.734	20.0206	0.0381192
P6	ccl8	22.484	20.0206	0.18132
P6	ccl9	24.6812	20.0206	0.0395385
P6	cx3cl1	25.777	20.0206	0.0184999
P6	cxcl1	26.3685	20.0206	0.0122774
P6	cxcl10	24.9161	20.0206	0.0335985
P6	cxcl11	Undetermined	20.0206	#VALUE!
P6	cxcl12	25.1225	20.0206	0.0291202
P6	cxcl13	23.8922	20.0206	0.0683191
P6	cxcl15	36.442	20.0206	1.13942e-05
P6	cxcl5	23.8456	20.0206	0.0705609
P6	cxcl9	23.0026	20.0206	0.126575
P6	GAPDH	20.3842	20.0206	0.77725
P6	IFN-Y	28.5524	20.0206	0.00270191
P6	IL-10	31.4999	20.0206	0.000350252
P6	IL10ra	28.3692	20.0206	0.00306777
P6	IL10rb	24.247	20.0206	0.0534228
P6	IL-12(P40)	30.4405	20.0206	0.00072995
P6	IL12a	30.2852	20.0206	0.000812925
P6	IL-13	36.9702	20.0206	7.90101e-06
P6	IL-15	25.503	20.0206	0.0223691
P6	IL-17A	32.9698	20.0206	0.000126451
P6	IL17B	33.1947	20.0206	0.000108196
P6	IL17c	31.401	20.0206	0.000375125
P6	IL-1a	28.2391	20.0206	0.00335736
P6	IL-1b	25.2584	20.0206	0.0265018
P6	IL-2	33.0526	20.0206	0.000119395
P6	IL-21	32.3151	20.0206	0.000199062
P6	IL-22	32.2772	20.0206	0.000204363
P6	IL-4	33.0175	20.0206	0.000122335
P6	IL-5	Undetermined	20.0206	#VALUE!
P6	IL-6	28.7123	20.0206	0.00241847
P6	IL-7	27.6757	20.0206	0.00496113
P6	IL-9	Undetermined	20.0206	#VALUE!
P6	MIP-2	27.4241	20.0206	0.00590665
P6	TGF-b	27.0201	20.0206	0.0078151
P6	TNF-a	27.2941	20.0206	0.00646365
P9	ACTB	18.9325	19.1321	1.1484
P9	Aimp1	23.1605	19.1321	0.0612803
P9	ccl1	29.6965	19.1321	0.000660377
P9	ccl11	24.8042	19.1321	0.0196127
P9	ccl12	27.6092	19.1321	0.0028062
P9	ccl17	29.7307	19.1321	0.000644906
P9	ccl19	27.1438	19.1321	0.00387471
P9	ccl2	22.9889	19.1321	0.0690234
P9	ccl20	25.0877	19.1321	0.0161131
P9	ccl22	29.4733	19.1321	0.0007709
P9	ccl24	32.0958	19.1321	0.000125178
P9	ccl3	25.4917	19.1321	0.0121777
P9	ccl4	24.0706	19.1321	0.0326104
P9	ccl5	22.1869	19.1321	0.120341
P9	ccl6	23.2167	19.1321	0.0589405
P9	ccl7	25.2501	19.1321	0.0143972
P9	ccl8	23.6627	19.1321	0.0432656
P9	ccl9	24.3589	19.1321	0.0267031
P9	cx3cl1	25.6345	19.1321	0.0110302
P9	cxcl1	24.5111	19.1321	0.0240297
P9	cxcl10	24.9871	19.1321	0.0172763
P9	cxcl11	Undetermined	19.1321	#VALUE!
P9	cxcl12	23.9101	19.1321	0.0364487
P9	cxcl13	22.2857	19.1321	0.112371
P9	cxcl15	33.232	19.1321	5.69528e-05
P9	cxcl5	21.6682	19.1321	0.172408
P9	cxcl9	22.1489	19.1321	0.12355
P9	GAPDH	19.3317	19.1321	0.870775
P9	IFN-Y	29.0764	19.1321	0.00101496
P9	IL-10	31.3255	19.1321	0.000213515
P9	IL10ra	27.8709	19.1321	0.00234075
P9	IL10rb	23.6789	19.1321	0.0427819
P9	IL-12(P40)	29.8028	19.1321	0.00061345
P9	IL12a	29.654	19.1321	0.000680117
P9	IL-13	33.9849	19.1321	3.37961e-05
P9	IL-15	25.5398	19.1321	0.0117781
P9	IL-17A	28.427	19.1321	0.00159201
P9	IL17B	32.5895	19.1321	8.8902e-05
P9	IL17c	30.0827	19.1321	0.000505297
P9	IL-1a	25.4411	19.1321	0.0126126
P9	IL-1b	22.5465	19.1321	0.0937912
P9	IL-2	32.1588	19.1321	0.000119832
P9	IL-21	33.5327	19.1321	4.62364e-05
P9	IL-22	29.9743	19.1321	0.000544724
P9	IL-4	33.4325	19.1321	4.95622e-05
P9	IL-5	Undetermined	19.1321	#VALUE!
P9	IL-6	25.2815	19.1321	0.0140878
P9	IL-7	26.575	19.1321	0.00574727
P9	IL-9	37.5624	19.1321	2.83098e-06
P9	MIP-2	24.1232	19.1321	0.0314432
P9	TGF-b	25.8712	19.1321	0.00936098
P9	TNF-a	26.7481	19.1321	0.00509752
